# Supplementary material for: Mixed Waste Streams for Bioproduction: Exploring Bacterial Wax Ester Production in Nitrogen‐Rich Acidogenic Fermentate
Source: Microb Biotechnol. 2026 Feb 16;19(2):e70314. doi: 10.1111/1751-7915.70314 (PMC12908686; doi:10.1111/1751-7915.70314)
Supplement: Supplementary file 1 — Figure S1: Growth curves and tolerance tests for ADP1 WT (A–D) and M+ (E–H) grown on propionate and acetate in minimal media. Figure S2: Comparisons of the (A) growth, (B) WE titre, (C) WE content per cell and (D) C‐conversion efficiency for ADP1 M+ mutant over time at different concentrations of acetate (A) and propionate (P), with total acid concentration of 75 mM in all conditions. Figure S3: Growth curves for Acinetobacter baylyi ADP1 M+ on VFA rich digestate at a range of dilutions. Figure S4: Growth curves obtained in 96 well plates for ADP1 M+ grown in minimal media on varying concentrations and combinations of acetate, propionate, butyrate and valerate. Table S1: Summary table of the different combinations and concentrations of acetate (A), propionate (P), butyrate (B) and valerate (V) tested for WE production and the total carbon concentration under each condition. Table S2: Maximum growth (g/L of cell dry weight) of ADP1 M+ on different concentrations and combinations of acetate, propionate, butyrate and valerate. [file MBT2-19-e70314-s001.zip]

Archive with 2 entries (2 files):
- mbt270314-sup-0001-FigureS1-S4-TableS1-S2@Mixed waste streams for bioproduction SI Corrections.docx
- mbt270314-sup-0002-FigureS1-S3-TableS1-S2@Mixed waste streams for bioproduction SI.docx
